# Supplementary material for: Characterization of the thermophilic xylanase Fsa02490Xyn from the hyperthermophile Fervidibacter sacchari belonging to glycoside hydrolase family 10
Source: FEBS Open Bio. 2025 Aug 29;15(10):1629–42. doi: 10.1002/2211-5463.70072 (PMC12485897; doi:10.1002/2211-5463.70072)
Supplement: Supplementary file 2 — Table S1. Raw data used for Fig. 2. Table S2. Raw data used for Fig. 3. Table S3. Raw data used for Fig. 4. Table S4. GH10 proteins used in the phylogenetic analysis in Fig. 5. Table S5. Raw data used for Fig. S3. Table S6. Raw data used for Fig. S4. Table S7. Raw data used for Fig. S5. [file FEB4-15-1629-s002.xlsx]

## Sheet: Supplementary Table 1
Supplementary Table S1. Raw data used for Figure 2.
	Substrate
Absorbance (570 nm)	B-glucan	Gellan gum	Miscanthus	Xylan (beechwood)	Xylan (birchwood)
Empty Vector Control, replicate 1	0	0.002	0.095	0.008	0.008
Empty Vector Control, replicate 2	0	0.004	0.09	0.009	0.008
Empty Vector Control, replicate 3	-0.002	0.002	0.093	0.005	0.006
Fsa02490Xyn, replicate 1	0.01	0.008	0.135	0.109	0.098
Fsa02490Xyn, replicate 2	0.008	0.009	0.13	0.119	0.11
Fsa02490Xyn, replicate 3	0.012	0.011	0.142	0.149	0.124
Reducing sugars (µmol)	B-glucan	Gellan gum	Miscanthus	Xylan (beechwood)	Xylan (birchwood)
Empty Vector Control, replicate 1	0.0300685	0.0326059	0.0873525	0.0402182	0.0402182
Empty Vector Control, replicate 2	0.0300685	0.0351434	0.0809389	0.0414869	0.0402182
Empty Vector Control, replicate 3	0.0275311	0.0326059	0.0847871	0.0364121	0.0376808
Fsa02490Xyn, replicate 1	0.0427556	0.0402182	0.138661	0.168358	0.154402
Fsa02490Xyn, replicate 2	0.0402182	0.0414869	0.132247	0.181045	0.169627
Fsa02490Xyn, replicate 3	0.0452931	0.0440244	0.14764	0.219107	0.187389
Reducing sugars (µmol) mean	B-glucan	Gellan gum	Miscanthus	Xylan (beechwood)	Xylan (birchwood)
Empty Vector Control	0.0292227	0.0334517	0.0843595	0.0393724	0.0393724
Fsa02490Xyn	0.0427556	0.0419098	0.139516	0.189504	0.170473
Reducing sugars (µmol) standard deviation	B-glucan	Gellan gum	Miscanthus	Xylan (beechwood)	Xylan (birchwood)
Empty Vector Control, replicate 3	0.00146498	0.00146498	0.00322808	0.00264104	0.00146498
Fsa02490Xyn	0.00253743	0.00193799	0.0077318	0.0264104	0.0165095
p-value	B-glucan	Gellan gum	Miscanthus	Xylan (beechwood)	Xylan (birchwood)
Fsa02490Xyn	0.00160635	0.00239308	0.00120535	0.00480378	0.00248399

## Sheet: Supplementary Table 2
Supplementary Table S2. Raw data used for Figure 3.
	pH
Absorbance (570 nm)	3	3.5	4	4.5	5	5.5	6	6.5	7	7.5	8	8.5	9	9.5	10	10.5	11
Empty Vector Control, replicate 1	0.008	0.009	0.004	0.005	0.004	0.004	0.004	0.002	0.004	0.01	0.006	0.004	0.002	0.004	0.006	0.005	0.004
Empty Vector Control, replicate 2	0.008	0.003	0.004	0.004	0.004	0.005	0.006	0.003	0.003	0.003	0.003	0.005	0.002	0.004	0.005	0.005	0.006
Empty Vector Control, replicate 3	0.007	0.004	0.004	0.005	0.002	0.004	0.004	0.003	0.003	0.004	0.004	0.005	0.003	0.005	0.005	0.005	0.013
Fsa02490Xyn, replicate 1	0.007	0.006	0.007	0.018	0.024	0.019	0.031	0.047	0.058	0.06	0.057	0.051	0.026	0.009	0.005	0.004	0.005
Fsa02490Xyn, replicate 2	0.009	0.006	0.009	0.023	0.029	0.027	0.041	0.033	0.071	0.076	0.059	0.053	0.026	0.013	0.008	0.006	0.009
Fsa02490Xyn, replicate 3	0.005	0.008	0.005	0.029	0.039	0.031	0.042	0.059	0.081	0.087	0.062	0.06	0.03	0.016	0.005	0.007	0.004
Reducing sugars (µmol)	3	3.5	4	4.5	5	5.5	6	6.5	7	7.5	8	8.5	9	9.5	10	10.5	11
Empty Vector Control, replicate 1	0.0402182	0.0414869	0.0351434	0.0364121	0.0351434	0.0351434	0.0351434	0.0326059	0.0351434	0.0427556	0.0376808	0.0351434	0.0326059	0.0351434	0.0376808	0.0364121	0.0351434
Empty Vector Control, replicate 2	0.0402182	0.0338747	0.0351434	0.0351434	0.0351434	0.0364121	0.0376808	0.0338747	0.0338747	0.0338747	0.0338747	0.0364121	0.0326059	0.0351434	0.0364121	0.0364121	0.0376808
Empty Vector Control, replicate 3	0.0389495	0.0351434	0.0351434	0.0364121	0.0326059	0.0351434	0.0351434	0.0338747	0.0338747	0.0351434	0.0351434	0.0364121	0.0338747	0.0364121	0.0364121	0.0364121	0.0465618
Fsa02490Xyn, replicate 1	0.0389495	0.0376808	0.0389495	0.0529054	0.0605176	0.0541741	0.0693986	0.089698	0.103654	0.106191	0.102385	0.0947729	0.0630551	0.0414869	0.0364121	0.0351434	0.0364121
Fsa02490Xyn, replicate 2	0.0414869	0.0376808	0.0414869	0.0592489	0.0668612	0.0643238	0.0820858	0.0719361	0.120147	0.126491	0.104923	0.0973103	0.0630551	0.0465618	0.0402182	0.0376808	0.0414869
Fsa02490Xyn, replicate 3	0.0364121	0.0402182	0.0364121	0.0668612	0.0795483	0.0693986	0.0833545	0.104923	0.132834	0.140447	0.108729	0.106191	0.0681299	0.0503679	0.0364121	0.0389495	0.0351434
Reducing sugars (µmol) mean	3	3.5	4	4.5	5	5.5	6	6.5	7	7.5	8	8.5	9	9.5	10	10.5	11
Empty Vector Control	0.0397953	0.036835	0.0351434	0.0359892	0.0342976	0.0355663	0.0359892	0.0334517	0.0342976	0.0372579	0.0355663	0.0359892	0.0330288	0.0355663	0.036835	0.0364121	0.0397953
Fsa02490Xyn	0.0389495	0.0385266	0.0389495	0.0596718	0.0689757	0.0626322	0.0782796	0.0888522	0.118878	0.124376	0.105346	0.0994248	0.0647467	0.0461389	0.0376808	0.0372579	0.0376808
Reducing sugars (µmol) standard deviation	3	3.5	4	4.5	5	5.5	6	6.5	7	7.5	8	8.5	9	9.5	10	10.5	11
Empty Vector Control, replicate 3	0.000732492	0.00407834	0	0.000732492	0.00146498	0.000732492	0.00146498	0.000732492	0.000732492	0.00480327	0.00193799	0.000732492	0.000732492	0.000732492	0.000732492	0	0.00599571
Fsa02490Xyn	0.00253743	0.00146498	0.00253743	0.00698753	0.00968996	0.00775197	0.00771728	0.0165095	0.0146315	0.0172252	0.00319286	0.00599571	0.00292997	0.00445558	0.00219748	0.00193799	0.0033567
p-value	3	3.5	4	4.5	5	5.5	6	6.5	7	7.5	8	8.5	9	9.5	10	10.5	11
Fsa02490Xyn	0.313882	0.278001	0.060845	0.01336	0.0114847	0.0127016	0.00450541	0.0140733	0.00484475	0.00438421	1.52265e-05	0.00131581	0.000866675	0.0255081	0.290657	0.264298	0.314722

## Sheet: Supplementary Table 3
Supplementary Table S3. Raw data used for Figure 4.
Absorbance (570 nm)	Untreated	90 °C	100 °C
Empty Vector Control, replicate 1	0.0025	0.0045	0.0025
Empty Vector Control, replicate 2	0.0025	0.0035	0.0015
Empty Vector Control, replicate 3	0.0025	0.0035	0.0015
Fsa02490Xyn, replicate 1	0.2325	0.1685	0.0055
Fsa02490Xyn, replicate 2	0.1965	0.1685	0.0035
Fsa02490Xyn, replicate 3	0.2155	0.1625	0.0025
Reducing sugars (µmol)	Untreated	90 °C	100 °C
Empty Vector Control, replicate 1	0.0271377	0.0291859	0.0271377
Empty Vector Control, replicate 2	0.0271377	0.0281618	0.0261137
Empty Vector Control, replicate 3	0.0271377	0.0281618	0.0261137
Fsa02490Xyn, replicate 1	0.262673	0.197133	0.0302099
Fsa02490Xyn, replicate 2	0.225806	0.197133	0.0281618
Fsa02490Xyn, replicate 3	0.245264	0.190988	0.0271377
Reducing sugars (µmol) mean	Untreated	90 °C	100 °C
Empty Vector Control	0.0271377	0.0285032	0.026455
Fsa02490Xyn	0.244581	0.195084	0.0285032
Reducing sugars (µmol) standard deviation	Untreated	90 °C	100 °C
Empty Vector Control, replicate 3	0	0.000591245	0.000591245
Fsa02490Xyn	0.0184427	0.00354747	0.00156429
p-value	Untreated	90 °C	100 °C
Fsa02490Xyn	0.00119466	5.14213e-05	0.0697175

## Sheet: Supplementary Table 4
Supplementary Table S4. GH10 proteins used in the phylogenetic analysis in Figure 5.
Protein Name	Fervidibacteria node	EC#	Reference	Organism	GenBank	Uniprot	PDB/3D
Bacteria
xylanase Z / feruloyl esterase (XynZ;LX3;CtGH10)		3.2.1.8	pubmed	Acetivibrio thermocellus	AAA23286.1	P10478	1XYZ[A,B]
					AAR39815.1
xylanase Y (XynY;Cthe_0912) (Xyn10B)		3.2.1.8	pubmed	Acetivibrio thermocellus ATCC 27405	ABN52146.1	A3DDW7
						P51584
xylanase C (XynC; Cthe_1838) (Xyn10C)		3.2.1.8	pubmed	Acetivibrio thermocellus ATCC 27405	ABN53059.1	A3DGI0
xylanase Z / feruloyl esterase (XynZ;Cthe_1963;E-FAERU) (Xyn10Z)		3.2.1.8	pubmed	Acetivibrio thermocellus ATCC 27405	ABN53181.1	P10478
xylan- and cellulose-specific sensor (RsgI6;Cthe_2119)		3.2.1.8	pubmed	Acetivibrio thermocellus ATCC 27405	ABN53326.1	A3DH97
					CCF82158.1	H6SHY0
β-1,4-xylanase (XynD; Cthe_2590) (Xyn10D)		3.2.1.8	pubmed	Acetivibrio thermocellus ATCC 27405	ABN53790.1	A3DIL1
xylanase C (XynC) (Xyn10C)		3.2.1.8	pubmed	Acetivibrio thermocellus F1	BAA21516.2	O32374
β-1,4-xylanase (XynD) (Xyn10D)		3.2.1.8	pubmed	Acetivibrio thermocellus F7	CAE51307.1	Q70DK4
xylanase Y / feruloyl esterase (XynY;LX5) (Xyn10B)		3.2.1.8	pubmed	Acetivibrio thermocellus YS	CAA58242.1	P51584	2W5F[A,B]
					AAR39814.1		2WYS[A,B]
							2WZE[A,B]
xylanase (Xyn; XynA)		3.2.1.8	pubmed	Acidobacterium capsulatum 161	BAB40957.1	Q9AJR9
xylanase 10B (Acel_0180) (Xyn10B)		3.2.1.8	pubmed	Acidothermus cellulolyticus 11B	ABK51955.1	A0LR95
endo-xylanase (Acel_0372) (Xyn10A)		3.2.1.8	pubmed	Acidothermus cellulolyticus 11B	ABK52146.1	A0LRT6
xylanase E (XynE)		3.2.1.8	pubmed	Aeromonas caviae ME-1	BAA34091.1	Q9Z485
xylanase X (XynX)		3.2.1.8	pubmed	Aeromonas caviae ME-1	BAA31551.2	O83007	cryst
					BAA31551.1
xylanase (XynA4)		3.2.1.8	pubmed	Alicyclobacillus sp. A4	ACY69980.1	D3VWB5
endo-β-1,4-xylanase (XynA4-2)		3.2.1.8	doi	Alicyclobacillus sp. A4 CGMCC 3147	ADK91076.1	E2EAK3
β-1,4-xylanase (XynT)		3.2.1.8	doi	Alkalihalobacillus alcalophilus AX2000	AAQ99279.1	Q6TDT4
xylanase (XynE2)		3.2.1.8	doi	Anoxybacillus sp. E2(2009)	ACY69979.1	D7NNK8
endo-β-1,4-glucanase (AlCMCase;DJ013_18025)		3.2.1.4	pubmed	Arcticibacterium luteifluviistationis SM1504	AWV99964.1	A0A2Z4GG46
β-1,4-xylanase (XynK)		3.2.1.8	doi	Bacillus pumilus TX703	AAM21605.1	Q8L2X3
arabinoxylan-specific endo-β-1,4-xylanase (XynA; Xyn10A)		3.2.1.-	pubmed	Bacillus sp. (in: firmicutes) KW1	QCO69162.1	A0A4P8ESF9	7D88[A]
							7D89[A]
xylanase A (XyaA)		3.2.1.8	pubmed	Bacillus sp. (in: firmicutes) N137	CAA84631.1	Q45518
endoxylanase (XynA;XynAHJ14)		3.2.1.8	pubmed	Bacillus sp. HJ14	AHH02587.1	A0A0C4JZH7
endo-β-1,4-xylanase (XynA;XynAHJ2)		3.2.1.8	pubmed	Bacillus sp. HJ2	AFE82288.1	I6PB27
xylanase (Xyn10)		3.2.1.8	pubmed	Bacillus sp. N16-5	ADI24221.1	D7RA44
xylanase (BSX)		3.2.1.8	pubmed	Bacillus sp. NG-27	AAB70918.1	O30700	2F8Q[A,B]
							2FGL[A,B]
							4QCE[A,B]
							4QCF[A]
							4QDM[A,B]
							5EB8[A,B]
							5EBA[A]
							5EFD[A,B]
							5EFF[A,B]
							5XC0[A,B]
							5XC1[A,B]
xylanase (Xyn10A)		3.2.1.8	pubmed	Bacillus sp. SN5	AGA16736.1	L0CL88
endo-β-1,4-xylanase (Xyn3F) (partial)		3.2.1.8	pubmed	bacterium enrichment culture clone MC3F	AFU34339.1	K0H4D9
endo-β-1,4-xylanase (BiXyn10C;BACINT_04197) (Xyn10C)		3.2.1.8	pubmed	Bacteroides intestinalis DSM 17393	EDV05054.1	B3CER6
			pubmed
endo-β-1,4-xylanase (BiXyn10C;BACINT_04197) (Xyn10C)		3.2.1.8	pubmed	Bacteroides intestinalis DSM 17393	EDV05054.1	B3CER6
			pubmed
bifunctional endo-β-1,4-xylanase / α-L-arabinofuranosidase (BiXyn10B/BiAra43A;BACINT_04202) (Xyn10B/Ara43A)		3.2.1.8	pubmed	Bacteroides intestinalis DSM 17393	EDV05059.1	B3CES1
endo-β-1,4-xylanase (BiXyn10A, BACINT_04215) (Xyn10A)		3.2.1.8	pubmed	Bacteroides intestinalis DSM 17393	EDV05072.1	B3CET4
			pubmed
endo-β-1,4-xylanase (BiXyn10A, BACINT_04215) (Xyn10A)		3.2.1.8	pubmed	Bacteroides intestinalis DSM 17393	EDV05072.1	B3CET4
			pubmed
xylanase A (XylI)		3.2.1.8	pubmed	Bacteroides ovatus V975	AAB08023.1	B2KZK5
					ACA34972.1	P49942
xylanase 10A (pseudogene BXY_46600) (Xyn10A)		3.2.1.8	pubmed	Bacteroides xylanisolvens XB1A	CBH32823.1	D6CGY9
endo-β-1,4-glucanase (BbCMCase; A2066_15670)		3.2.1.4	pubmed	Bacteroidetes bacterium GWB2_41_8	OFX60056.1	A0A1F3EZY1
xylanase A		3.2.1.8	pubmed	Butyrivibrio fibrisolvens 49		P23551
xylanase B (XynB)		3.2.1.8	pubmed	Butyrivibrio fibrisolvens H17C	CAA43712.1	P26223
β-1,4-xylanase (ORF2504) (Xyn10A)		3.2.1.8	pubmed	Caldanaerobius polysaccharolyticus KMCJ	AFQ62797.1	J7JXS8
xylanase (XynA)		3.2.1.8	pubmed	Caldibacillus cellulovorans	AAF61649.1	Q9L8L8
multimodular xylanase-glucuronoyl esterase (CkXyn10C-GE15A; Calkr_2245)		3.2.1.37	pubmed	Caldicellulosiruptor acetigenus I77R1B	ADQ41707.1	E4S6E9
xylanase (Cb193;CbXyn10A;Athe_0183)		3.2.1.8	pubmed	Caldicellulosiruptor bescii DSM 6725	ACM59335.1	B9MMA3
xylanase (Cb195;CbXyn10A;CbXyn10B;Athe_0185) (Xyn10A=Xyn10B)		3.2.1.8	pubmed	Caldicellulosiruptor bescii DSM 6725	ACM59337.1	B9MMA5	4L4O[A]
							4L4P[A]
							4PMD[A]
xylanase / cellobiohydrolase (CelF;Athe_1857;Cbes_1857) (Xyn10C/Cel48B)		3.2.1.-	pubmed	Caldicellulosiruptor bescii DSM 6725	ACM60945.1	B9MKT7	5OFJ[A]
							5OFK[A]
							5OFL[A]
exo-xylanase (Calkro_0402)		3.2.1.37	pubmed	Caldicellulosiruptor kronotskyensis 2002	ADQ45302.1	E4SE15
xylanase (CoXynA;Calow_0124)		3.2.1.8	pubmed	Caldicellulosiruptor owensensis OL	ADQ03732.1	E4Q2A4	5Y3X[A,B,C,D,E,F]
xylanase A (XynA;Orf1)		3.2.1.8	pubmed	Caldicellulosiruptor saccharolyticus	AAA23059.1	P23556
					AAB87374.1
xylanase E (XynE)		3.2.1.8	pubmed	Caldicellulosiruptor saccharolyticus	AAB87372.1	O30427
Csac_2408 (XynA)		3.2.1.8	pubmed	Caldicellulosiruptor saccharolyticus DSM 8903	ABP67985.1	A4XM50
xylanase (XynE;Csac_2410)		3.2.1.8	pubmed	Caldicellulosiruptor saccharolyticus DSM 8903	ABP67987.1	A4XM52
xylanase (XynB;Ca_GH10)		3.2.1.8	pubmed	Caldicellulosiruptor sp. F32	AFO70073.1	I7D8W6
xylanase B (XynB)		3.2.1.8	pubmed	Caldicellulosiruptor sp. Rt69B.1	AAB95325.1	O52373
					CAA03086.1
					CAE84530.1
xylanase C (XynC) (multidomain protein)		3.2.1.8	pubmed	Caldicellulosiruptor sp. Rt69B.1	AAB95326.1	O52374
					CAA03087.1
					CAE84531.1
xylanase A (XynA)		3.2.1.8	pubmed	Caldicellulosiruptor sp. Rt8B.4	AAB42044.1	P40944
bifunctional β-1,4-xylanase / α-L-arabinosidase (XynA)		3.2.1.8	pubmed	Caldicellulosiruptor sp. Tok7B.1	AAD30363.1	Q9X3P5
JANXBO010000001.1_25	2		Reference	Caldisaccharidevorator malaysiensis GCA_025057575.1	GCA_025057575.1
JANXBO010000012.1_43	1		Reference
fig|6666666.745526.peg.1706	2		Reference	Caldisaccharidevorator sinensis QQ.bins.37	JAVHTN000000000
fig|6666666.745527.peg.1697	2		Reference	Caldisaccharidevorator sinensis QQ.bins.50	JAVKTG000000000
xylanase B / 10A (Cex;Exg;XynB;Celf_1271) (Xyn10A)		3.2.1.8	pubmed	Cellulomonas fimi ATCC 484	AEA30147.1	F2XFS7	1EXP[A]
					AAA56791.1	F4H454	1FH7[A]
					AAA56792.1	P07986	1FH8[A]
					AEE45406.1	Q59277	1FH9[A]
							1FHD[A]
							1J01[A]
							2EXO[A]
							2HIS[A]
							2XYL[A]
							3CUF[A]
							3CUG[A]
							3CUH[A]
							3CUI[A]
							3CUJ[A]
xylanase C (XynC;XylC)		3.2.1.8	pubmed	Cellulomonas fimi ATCC 484	CAA90745.1	Q59278
β-1,4-xylanase (Cfx)		3.2.1.8	pubmed	Cellulomonas fimi ATCC 484	AAZ76373.1	Q3YAW6
xylanase (CGSCsYakCAS_10610) (Xyn10A)		3.2.1.8	pubmed	Cellulosilyticum ruminicola CGMCC 1.5065	ACZ98596.1	D2KFJ4
endo-β-1,4-xylanase		3.2.1.8	doi	Cellulosimicrobium cellulans CKMX1	CDG66213.1	T2M1V1
xylanase (XylA)		3.2.1.8	pubmed	Cellulosimicrobium sp. HY-12	ABX88978.1	B2BZ80
xylanase (XylK1;XylK-1)		3.2.1.8	pubmed	Cellulosimicrobium sp. HY-13	ACY75514.1	D1GET5
xylanase B /10B (XynB; XylB; CJA_3280) (Xyn10B)		3.2.1.8	pubmed	Cellvibrio japonicus Ueda107	ACE84499.1	B3PEH8
					CAA38389.1	P23030
xylanase F / 10C (Xyl10C;CJA_3066) (Xyn10C)		3.2.1.8	pubmed	Cellvibrio japonicus Ueda107	ACE84815.1	B3PDA8	1US2[A]
					CAA88764.2	Q59675	1US3[A]
xylanase G /10D (CJA_2888) (Xyn10D)		3.2.1.8	pubmed	Cellvibrio japonicus Ueda107	ACE84280.1	B3PC74
					AAD47087.1	Q9RBZ5
xylanase A / 10A (XynA; XylA; Xyl10A; CjXyn10A; CJA_2471) (Xyn10A)		3.2.1.8	pubmed	Cellvibrio japonicus Ueda107	ACE85439.1	B3PKK3	1CLX[A]
					CAA33469.1	P14768	1E5N[A]
							1W2P[A,B]
							1W2V[A,B]
							1W32[A,B]
							1W3H[A,B]
							1XYS[A]
xylanase B (XylB)		3.2.1.8	pubmed	Cellvibrio mixtus	CAA88762.1	Q59301
xylanase C / 10B (XylC; XynC; Xyl10B; CmXyn10B) (Xyn10B)		3.2.1.8	pubmed	Cellvibrio mixtus ATCC 12120	AAD09439.3	O68541	1UQY[A]
							1UQZ[A]
							1UR1[A]
							1UR2[A]
							2CNC[A]
xylanase 10B (CAP0116) (Xyn10B)		3.2.1.8	pubmed	Clostridium acetobutylicum ATCC 824	AAK76861.1	Q97TI5
					NP_149279.1
xylanase (CAP0053) (Xyn10A)		3.2.1.8	pubmed	Clostridium acetobutylicum ATCC 824	AAK76799.1	Q97TP5
					NP_149217.1
xylanase B (XynB)		3.2.1.8	pubmed	Clostridium cellulovorans ATCC 35296	AAT37531.1	Q6J286
xylanase (iXylC)		3.2.1.8	pubmed	Cohnella laeviribosi HY-21	ADE08352.1	D5KTJ5
endo-β-1,4-glucanase (CqCMCase;ADICYQ_4013)		3.2.1.4	pubmed	Cyclobacterium qasimii M12-11B	EPR66937.1	S7VBJ2
xylanase 10A (Xyn10A)		3.2.1.8	pubmed	Cytobacillus firmus	AAQ83581.1	Q6U892
endo-β-1,4-xylanase (Mxyn10)		3.2.1.8	pubmed	Demequina sp. JK4	ACM41799.1	B9VSZ3
xylanase (XynA)		3.2.1.8	pubmed	Dictyoglomus thermophilum RT46B.1	AAA96979.1	Q12603
xylanase (LX6;Dtur_1647) (partial)		3.2.1.8	pubmed	Dictyoglomus turgidum DSM 6724	ACK42920.1	B8E346
endo-β-1,4-xylanase (XylR)		3.2.1.8	pubmed	Duganella sp. DK-1	UAK14976.1
xylanase		3.2.1.8	doi	Eubacterium ruminantium	BAA09971.1	Q47871
3300025094_assembled_Ga0209478_10023385	5		Reference	Fervidibacter canadensis 3300025094-13	GCA_041446795.1
3300025775_assembled_Ga0209276_1002721	5		Reference	Fervidibacter canadensis 3300025775-14	GCA_041446545.1
3300025105_assembled_Ga0209479_10047752	5		Reference	Fervidibacter canadensis 3300025105-17	GCA_041446775.1
GBC99509.1_Anti-sigma-I_factor_RsgI6_[bacterium_HR17]	5		Reference	Fervidibacter japonicus GCA_002898575.1	GCA_002898575.1
Fsa02490Xyn	4	3.2.1.8	Reference	Fervidibacter_sacchari PD1	GCA_030520105.1
Fsa15805	1		Reference
fig|6666666.945498.peg.3296	1		Reference	Fervidibacter_sacchari Fervidi_bin.004_G1-10	GCA_037722115.1
fig|6666666.945498.peg.4056	4		Reference
fig|6666666.745519.peg.2237	6		Reference	Fervidibacter sinensis DRTY-8.bins.1	JAVKTD000000000
fig|6666666.745520.peg.3488	6		Reference	Fervidibacter sinensis DRTY-8.bins.21	JAVHTH000000000
fig|6666666.745522.peg.2274	6		Reference	Fervidibacter sinensis GMQP.bins.3	JAVKTE000000000
fig|6666666.745532.peg.354	6		Reference	Fervidibacter sinensis ZMQP.bins.5	JAVKTH000000000
fig|6666666.745521.peg.1631	6		Reference	Fervidibacter sinensis GMQP.bins.2	JAVHTI000000000
fig|6666666.745523.peg.2776	6		Reference	Fervidibacter sinensis GMQP.bins.67	JAVHTJ000000000
fig|6666666.745524.peg.2286	6		Reference	Fervidibacter sp. 2 JZ-2.bins.7	JAVHTK000000000
fig|6666666.745528.peg.2298	1		Reference	Fervidibacter sp. 2 QQ.bins.148	JAVHTL000000000
fig|6666666.745528.peg.3189	6		Reference
3300020139_assembled_Ga0197143_100028559	5		Reference	Fervidibacter sp. 7 3300020139-18	GCA_041446875.1
3300025345_assembled_Ga0209669_1001663	5		Reference	Fervidibacter sp. 8 3300025345-2	GCA_041446735.1
xylanase E (XynE; Xyn10M; Fisuc_1793; FSU_2293) (Xyn10E)		3.2.1.8	pubmed	Fibrobacter succinogenes subsp. succinogenes S85	AAG36765.1	Q9F108
					AAG02561.1	Q9F4K9
					ACX75386.1
					ADL27036.1
xylanase D (XynD; Xyn10L; Fisuc_1791; FSU_2292) (Xyn10D)		3.2.1.8	pubmed	Fibrobacter succinogenes subsp. succinogenes S85	AAG02560.1	Q9F109
					AAG36764.1	Q9F4L0
					ACX75384.1
					ADL26381.1
xylanase B (XynB;Fisuc_1794;FSU_2294) (Xyn10B)		3.2.1.8	pubmed	Fibrobacter succinogenes subsp. succinogenes S85	ACX75387.1	C9RS51
					AAG36763.1	D9S458
					ADL25544.1	Q9F107
endo-β-1,4-xylanase (Fjoh_3866) (Xyn10A)		3.2.1.8	pubmed	Flavobacterium johnsoniae UW101	ABQ06877.1	A5FD49
xylanase (Xyn-FLA)		3.2.1.8	pubmed	Flavobacterium sp. LW53	ACN87363.1	C0M1B6
xylanase (XFH;Xyn10)		3.2.1.8	pubmed	Flavobacterium sp. MSY2	AAY98787.1	Q288H9
thermostable xylanase (XyzGeo71)		3.2.1.8	pubmed	Geobacillus sp. 71	AEO96821.1	G3G7L3
xylanase		3.2.1.8	pubmed	Geobacillus sp. TC-W7	ACX42569.1	D0EM78
xylanase (XynA;XylA)		3.2.1.8	pubmed	Geobacillus sp. WBI	ACH43142.1	B5M201
endo-β-1,4-xylanase (I656_02756)		3.2.1.8	pubmed	Geobacillus sp. WSUCF1	EPR27574.2	S7U0J0
endo-β-1,4-xylanase (XynA)		3.2.1.8	pubmed	Geobacillus stearothermophilus 1A05583	AGD81833.1	L7XJX2
xylanase A (XynA;LX2)		3.2.1.8	doi	Geobacillus stearothermophilus 21	BAA05668.1	P45703
endo-β-1,4-xylanase 22 (ET31_03035)		3.2.1.8	doi	Geobacillus stearothermophilus 22	KFL17026.1
xylanase		3.2.1.8	pubmed	Geobacillus stearothermophilus MT-1	AAZ74783.1	Q3YBZ9
xylanase (XynA2;IXT6;HUS_CDS61) (intracellular)		3.2.1.8	pubmed	Geobacillus stearothermophilus T-6 NCIMB 40222	AAC98123.1	Q09LY9	1N82[A,B]
					ABI49937.1	Q9ZFM8	2Q8X[A,B]
					ABI49937.2		3MS8[A,B]
							3MSD[A,B]
							3MSG[A,B]
							3MUA[A,B]
							3MUI[A,B]
xylanase T-6 (XynA; XT6; XynA2; HUS_CDS83)		3.2.1.8	pubmed	Geobacillus stearothermophilus T-6 NCIMB 40222	AAC98140.1	P40943	1HIZ[A]
					ABI49951.1		1R85[A]
					CAA82319.1		1R86[A]
							1R87[A]
							3MMD[A]
							4PRW[A]
							4PUD[A]
							4PUE[A]
extracellular xylanase (GthAK53Xyl)		3.2.1.8	pubmed	Geobacillus thermodenitrificans AK53	AJD08621.1	A0A0B4UJS8
					AJD08620.1	A0A0B4UJV3
xylanase (GeXyl)		3.2.1.8	pubmed	Geobacillus thermodenitrificans JK1	AEP39603.1	G5CKS2
xylanase (LX1) (thermostable)		3.2.1.8	doi	Geobacillus thermodenitrificans T-2	ACC86109.1	B2Z4E4
endoxylanase (XynA;GtXynA1;GTHT12_01347)		3.2.1.8	pubmed	Geobacillus thermodenitrificans T12	ARP42887.1	G5CKS2
					APH81401.1
endoxylanase		3.2.1.8	pubmed	Geobacillus thermodenitrificans TSAA1	AFU93447.1	G5CKS2
xylanase (Xyl;Xyl-gt)		3.2.1.8	pubmed	Geobacillus thermoleovorans	AEW07375.1	G9IJ64
xylanase A (XynA;XylA;BH2120)		3.2.1.8	pubmed	Halalkalibacterium halodurans C-125	BAA00055.1	P07528	7CPK[A]
					BAB05839.1		7CPL[A]
					NP_242986.1		8XY0[A]
							8Y1M[A,B]
alkaline endo-β-1,4-xylanase 10AY (XynAS;Xyn10AY) (Xyn10A)		3.2.1.8	doi	Halalkalibacterium halodurans S7	AAV98623.1	P07528	2UWF[A]
					ARX70570.1	Q17TM8	6LPS[A]
thermo-alkalistable xylanase		3.2.1.8	pubmed	Halalkalibacterium halodurans TSEV1	AGH25543.1	M4QNR9
endo-β-1,4-xylanase (XynA; HHT355_1602)		3.2.1.8	pubmed	Herbinix hemicellulosilytica	CRZ34803.1	A0A0H5SWS9
endo-β-1,4-xylanase (XynB; HHT355_2106)		3.2.1.8	pubmed	Herbinix hemicellulosilytica	CRZ35304.1	A0A0H5SIJ4
endo-β-1,4-xylanase (XynC; HHT355_0730)		3.2.1.8	pubmed	Herbinix hemicellulosilytica	CRZ33933.1	A0A0H5SUD7
endo-β-1,4-xylanase (XynD; HHT355_0942)		3.2.1.8	pubmed	Herbinix hemicellulosilytica	CRZ34145.1	A0A0H5SGJ0
alkaliphilic xylanase (XynK;Kx)		3.2.1.8	pubmed	Kocuria sp. 3-3	AGW80520.1	U3PUB8
endo-β-1,4-xylanase (Kxyn)		3.2.1.8	pubmed	Kocuria sp. MN22	ACJ73932.1	B8XY24
endo-β-1,4-xylanase (XynA;XynAHJ3)		3.2.1.8	pubmed	Lentzea sp. HJ3	AFE82289.1	M4GR23
endo-β-1,4-xylanase M (XylM; KDY119_00673)		3.2.1.8	doi	Luteimicrobium xylanilyticum HY-24	ASU91960.1	A0A286LNP2
					QFU97179.1	A0A5P9Q724
xylanase (XynRBM26)		3.2.1.8	pubmed	Massilia sp. RBM26	ALO19936.1	A0A0S2I9J6
xylanase (Xyl2495;MROS_2495)		3.2.1.8	pubmed	Melioribacter roseus P3M-2	AFN75725.1	I6Z9A7
xylanase (Xyl2091;MROS_2091)		3.2.1.8	pubmed	Melioribacter roseus P3M-2	AFN75321.1	I7A603
endo-β-1,4-xylanase (XylH)		3.2.1.8	pubmed	Microbacterium trichothecenolyticum HY-17 / RU-24	AGT51093.1	A0A067XRW0
β-1,4-xylanase (XynE15; MalAC0309_0409)		3.2.1.8	pubmed	Microcella alkaliphila JAM AC0309	BAU31284.1	A0A0U5B5Z4
					BAU33569.1
xylanase A (XynA) (Xyn10A)		3.2.1.8	pubmed	Paenibacillus barcinonensis BP-23	CBA13561.1	C7C5G8
xylanase B (XynB;X-A) (Xyn10B)		3.2.1.8	pubmed	Paenibacillus barcinonensis BP-23	CAA07174.1	O69231	3EMC[A]
							3EMQ[A]
							3EMZ[A]
xylanase C / 10 C (XynC;X-K) (Xyn10C)		3.2.1.8	pubmed	Paenibacillus barcinonensis BP-23	CAA07173.1	O69230	4W8L[A,B,C]
xylanase 10B (Xyn10B)		3.2.1.8	pubmed	Paenibacillus curdlanolyticus B-6	BAJ41040.1	E3WF08
xylanase 10D (Xyn10D)		3.2.1.8	pubmed	Paenibacillus curdlanolyticus B-6	BAK22544.1	F2Z9G6
endo-β-1,4-xylanase 10C (Xyn10C)		3.2.1.8	pubmed	Paenibacillus curdlanolyticus B-6	BAM22646.1	I4DXK6
endo-β-1,4-xylanase 10E (Xyn10E)		3.2.1.8	pubmed	Paenibacillus curdlanolyticus B-6	AHL96305.1
xylanase 10A (Xyn10A)		3.2.1.8	pubmed	Paenibacillus curdlanolyticus B-6	ABZ80916.1	B1A3N2
endo-xylanase (XynC)		3.2.1.8	pubmed	Paenibacillus sp. DG-22	AIE12545.1	A0A075EEX4
endoxylanase (XynBE18)		3.2.1.8	pubmed	Paenibacillus sp. E18	ACY69972.1	D6BQP4
xylanase (Xyn7C) (partial)		3.2.1.8	pubmed	Paenibacillus sp. enrichment culture clone 12-11	AEV40859.1	H9M7J2
xylanase (KRICT PX1;KRICT-PX1;Xyn)		3.2.1.8	pubmed	Paenibacillus sp. HPL-001	ACJ06666.1	B6VF01
methylglucuronoxylan xylanase A / xylanase A1 (XynA1; PbXynA1; Xyn10A1; XynA; Pjdr2_0221)		3.2.1.8	pubmed	Paenibacillus sp. JDR-2	CAI79477.1	C6CRV0	3RDK[A,B]
					ACS98901.1	Q53I45	3RO8[A,B,C,D,E,F,G,H]
							4E4P[A,B]
xylanase (XynA2;Pjdr2_1324)		3.2.1.8	pubmed	Paenibacillus sp. JDR-2	ABV90486.1	A9QDS0
					ACS99999.1
xylanase B (XynB)		3.2.1.8	doi	Paenibacillus sp. KCTC8848P	AAG23527.1	Q9F9B8
xylanase 5 (Xyn5)		3.2.1.8	pubmed	Paenibacillus sp. W-61	BAC45001.1	Q8GHJ4
xylanase (KRICT PX3;KRICT-PX3;Xy1;HPL003_05890;Pae1223)		3.2.1.8	pubmed	Paenibacillus terrae HPL-003	AET57943.1	F1KBQ3
					ADX97440.1	G7VZT2
xylanase (XynA;XylA)		3.2.1.8	pubmed	Paenibacillus xylanilyticus KJ-03	AEO12683.1	G4WAA2
β-1,4-xylanase (GH10XynA; AMS66_20215)		3.2.1.8	doi	Paenibacillus xylanivorans	KOY14327.1	A0A0N0UH88
endo-β-1,4-xylanase (XynA)		3.2.1.8	pubmed	Paraglaciecola mesophila KMM 241	ACN76857.1	C0LK93
xylanase (XynSL4) (alkaline-tolerant)		3.2.1.8	pubmed	Planococcus sp. SL4	AIX48023.1	A0A0A0YZE1
reducing end-specific β-1,4-xylosidase (JOP69_09850) (Rex10A)		3.2.1.156	pubmed	Polaribacter sp. Q13	QVY64081.1
mixed-linkage β-1,4-xylanase 10C (cleaves any of the two β-1,4-linkages preceding a β-1,3-linkage) (JOP69_09855) (Xyn10C)		3.2.1.8	pubmed	Polaribacter sp. Q13	QVY64082.1
mixed-linkage β-1,3- and β-1,4-xylanase 10A (xylose- and β-1,4-xylobiose-producing) (JOP69_09770) (Xyn10A)		3.2.1.8	pubmed	Polaribacter sp. Q13	QVY64067.1
		3.2.1.32	pubmed
endoxylanase (denovogenes_5086; IKI06_02965)		3.2.1.8	pubmed	Prevotella sp.	MBR7030185.1
xylanase (Theth_1635) (Xyn10A)		3.2.1.8	pubmed	Pseudothermotoga thermarum DSM 5069	AEH51685.1	F7YVM4
xylanase (Theth_1636) (Xyn10B)		3.2.1.8	pubmed	Pseudothermotoga thermarum DSM 5069	AEH51686.1	F7YXD6	7NL2[A,B]
							8BBI[A,B]
xylanase (XylL)		3.2.1.8	doi	Psychrobacter sp. 2-17	AFA53084.1	H6VBZ7
xylanase (Xynl;Xyn1;RmXyn10A;Rmar_1069) (Xyn10A)		3.2.1.8	pubmed	Rhodothermus marinus DSM 4252	CAA72323.2	D0MHK3
					ACY47961.1	P96988
					CAA60868.2	Q7WTN6
endo-β-1,4-xylanase (RiXyn10A; RiGH10A; ROSINTL182_06494) (Xyn10A)		3.2.1.8	pubmed	Roseburia intestinalis L1-82	EEV01588.1	C7G9B5
β-xylosidase (weak activity) (CTER_1573)		3.2.1.37	pubmed	Ruminiclostridium cellobioparum subsp. termitidis CT1112	EMS72420.1	S0FJT2
xylanase (P41a;Ccel_0931) (Xyn10A)		3.2.1.8	pubmed	Ruminiclostridium cellulolyticum H10	ACL75297.1	Q0PRN5
					ABG76966.1
xylanase A (XynA) (Xyn10A)		3.2.1.8	pubmed	Ruminiclostridium josui FERM P-9684	BAB20931.1	Q9F1V3
xylanase (RjXyn10C) (Xyn10C)		3.2.1.8	pubmed	Ruminiclostridium josui JCM 17888	BAV00621.1	A0A173M083
endo-β-1,4-xylanase 10A (Xyn10A)		3.2.1.8	pubmed	Ruminococcus albus 8	AEE64767.1	F6LP79
endo-β-1,4-xylanase 10B (Xyn10B)		3.2.1.8	pubmed	Ruminococcus albus 8	AEE64768.1	E9SDY0
xylanase (GH10A;RUM_03400) (Xyn10A)		3.2.1.8	pubmed	Ruminococcus champanellensis 18P13 = JCM 17042	CBL16579.1	D4LAD4
bifunctional xylanase α-L-arabinofuranosidase (GH10B;GH43E;RUM_15940) (Xyn10B-Abf43E)		3.2.1.8	pubmed	Ruminococcus champanellensis 18P13 = JCM 17042	CBL17682.1	D4LDI7
xylanase A (XynA)		3.2.1.8	pubmed	Ruminococcus flavefaciens 17	AAS31752.1	P29126
					CAA77476.1
xylanase 10A (SviXyn10A;Svir_05340) (Xyn10A)		3.2.1.8	pubmed	Saccharomonospora viridis DSM 43017	ACU95608.1	C7MUP5
endo-β-1,4-xylanase (Sde_2633) (Xyn10C)		3.2.1.8	pubmed	Saccharophagus degradans 2-40	ABD81893.1	Q21HD6
xylanase (XynSac)		3.2.1.8	pubmed	Saccharopolyspora pathumthaniensis	ADL60499.1	E1APH5
xylanase (SaXyl10)		3.2.1.8	pubmed	Salipaludibacillus agaradhaerens C9	UZE89495.1	A0A9E8BVX4
xylanase A (XynA;PBR_0395) (Xyn10A)		3.2.1.8	pubmed	Segatella baroniae B14	CAA89207.1	P48789
					CAD21011.1	Q8GBY5
xylanase C (XynC;PbXyn10C) (Xyn10C)		3.2.1.8	pubmed	Segatella bryantii B14	CAB01855.1	D8DVU6
			pubmed			P72234
xylanase C (XynC;PbXyn10C) (Xyn10C)		3.2.1.8	pubmed	Segatella bryantii B14	CAB01855.1	D8DVU6	4MGQ[A]
			pubmed			P72234
endo-β-1,4-xylanase (PREVCOP_02877; PREVCOP_04952)		3.2.1.8	pubmed	Segatella copri DSM 18205	EFB35670.1	D1PCL8
xylanase A / C (XynA;XynC)		3.2.1.8	pubmed	Sorangium cellulosum SO9733-1	AEB69780.1	A6XB89
					ABC94548.1	G3EGG2
xylanase (Xyn455)		3.2.1.8	doi	Sphingobacterium sp. HP455	AGL51117.1	R4P586
endo-β-1,4-xylanase (XynA;XynA19)		3.2.1.8	pubmed	Sphingobacterium sp. TN19	ACR61562.1	D8L2Y2
					ACX30652.1
xylanase (XynB19)		3.2.1.8	pubmed	Sphingobacterium sp. TN19	ACX30647.1	D8L2X7
			pubmed
xylanase (XynB19)		3.2.1.8	pubmed	Sphingobacterium sp. TN19	ACX30647.1	D8L2X7
			pubmed
xylanase (STHERM_c08530)		3.2.1.8	pubmed	Spirochaeta thermophila DSM 6192	ADN01802.1	E0RS15
xylanase (STHERM_c15090)		3.2.1.8	pubmed	Spirochaeta thermophila DSM 6192	ADN02449.1	E0RTS4
xylanase (StCBM64B;STHERM_c17680)		3.2.1.8	pubmed	Spirochaeta thermophila DSM 6192	ADN02703.1	E0RP41	cryst
xylan endo-β-1,4-xylosidase (STHERM_c18930)		3.2.1.8	pubmed	Spirochaeta thermophila DSM 6192	ADN02828.1	E0RPX5
endo-β-1,4-xylanase (Xyl30) (probable fragment)		3.2.1.8	pubmed	Streptomyces avermitilis CECT3339	AAD32560.1	Q9X584
xylanase (Xyn10)		3.2.1.8	pubmed	Streptomyces fradiae var. k11	ABR14270.1	A7TVD4
xylanase (Xys1; XysA)		3.2.1.8	pubmed	Streptomyces halstedii JM8	AAC45554.1	Q59922	1NQ6[A]
					AAO95222.1
xylanase A (XlnA) (Xyn10A)		3.2.1.8	pubmed	Streptomyces lividans 1326 / IAF18	AAC26525.1	P26514	1E0V[A]
					AAO97633.1		1E0W[A]
							1E0X[A,B]
							1OD8[A]
							1V0K[A]
							1V0L[A]
							1V0M[A]
							1V0N[A]
							1XAS[A]
xylanase (XynAM6)		3.2.1.8	pubmed	Streptomyces megasporus DSM 41476	ADE37527.1	D5J9N6
xylanase (XynBM4)		3.2.1.8	pubmed	Streptomyces megasporus DSM 41476	ADZ99362.1	F2VRZ1
β-1,4-xylanase (XylU)		3.2.1.8	pubmed	Streptomyces mexicanus HY-14	AIT37787.1	A0A097GSM2
β-1,4-xylanase (XynA; FXYN; SoXyn10A) (partial) (Xyn10A)		3.2.1.8	doi	Streptomyces olivaceoviridis E-86		Q7SI98	1ISV[B]
							1ISW[A,B]
							1ISX[A,B]
							1ISY[A,B]
							1ISZ[A,B]
							1IT0[A,B]
							1V6U[A,B]
							1V6V[A,B]
							1V6W[A,B]
							1V6X[A,B]
							1V6Y[A]
							1XYF[A]
							2D1Z[A,B]
							2D20[A,B]
							2D22[A,B]
							2D23[A,B]
							2D24[A,B]
							2G3I[A]
							2G3J[A]
							2G4F[A,B]
							5GQD[A,B]
							5GQE[A,B]
							1ISV[A]
xylanase (XynAS27)		3.2.1.8	pubmed	Streptomyces sp. S27	ACF57946.1	C3RYK8
xylanase (XynAS9)		3.2.1.8	pubmed	Streptomyces sp. S9 / ACCC 41168	ABX71815.1	B4XVN1	3WUB[A]
							3WUE[A]
							3WUF[A]
							3WUG[A]
endo-β-1,4-xylanase (XynSW2;XynSW2A;XynSW2B)		3.2.1.8	doi	Streptomyces sp. SWU10	BAK19338.1	F2Z9L1
endo-β-1,4-xylanase (XynST7; MA546_00500)		3.2.1.8	pubmed	Streptomyces sp. T7(2022)	MCG5117284.1
endo-β-1,4-xylanase (XynA; XynA119)		3.2.1.8	pubmed	Streptomyces sp. TN119	ACR61563.1	C6FX34
xylanase (XylG)		3.2.1.8	doi	Streptomyces thermocarboxydus HY-15	ACJ64840.1	C6ZHB0
xylanase A		3.2.1.8	URL	Streptomyces thermocyaneoviolaceus	AAF04600.1	Q9RMM5
xylanase I (StXI)		3.2.1.8	pubmed	Streptomyces thermoviolaceus OPC-520	BAA19777.1	Q76BV3
					BAD02382.1
xylanase (XynA)		3.2.1.8	pubmed	Thermoanaerobacterium aotearoense SCUT27	AKP07634.1	A0A0H4LM55
xylanase A (XynA)		3.2.1.8	pubmed	Thermoanaerobacterium saccharolyticum B6A-RI	AAA21812.1	P36917
endo-β-1,4-xylanase (XynA;XylA;Tsac_1459)		3.2.1.8	pubmed	Thermoanaerobacterium saccharolyticum JW/SL-YS485	AFK86466.1	I3VVC1	3W24[A]
					AAC43719.1	Q60043	3W25[A]
							3W26[A]
							3W27[A]
							3W28[A]
							3W29[A]
xylanase (XynFCB)		3.2.1.8	doi	Thermoanaerobacterium saccharolyticum NTOU1	ADQ57411.2	E5KBL2
					ADQ57411.1
xylanase X (XynX)		3.2.1.8	pubmed	Thermoanaerobacterium sp.	AAA23227.1	P38535
xylanase (XynA) (salt-tolerant)		3.2.1.8	pubmed	Thermoanaerobacterium sp. NTOU2	ADB23440.1	D2X5N2
xylanase (Xyn;XYN;Tthe_0992)		3.2.1.8	pubmed	Thermoanaerobacterium thermosaccharolyticum DSM 571	ADL68522.1	D9TMZ9
					YP_003851606.1
xylanase A (XynA)		3.2.1.8	pubmed	Thermoanaerobacterium thermosulfurigenes EM1	AAB08046.1	Q60046
fig|6666666.745515.peg.2333	3		Reference	Thermosaccharophagus tengchongensis DRTY-6.bins.49	JAVHTD000000000
fig|6666666.745516.peg.1754	6		Reference	Thermosaccharophagus tengchongensis DRTY-6.bins.54	JAVHTE000000000
fig|6666666.745516.peg.2186	3		Reference
3300000866_assembled_JzSedJan11_10065414	3		Reference	Thermosaccharophagus tengchongensis 3300000866-4	GCA_041538085.1
JANXAS010000003.1_5	3		Reference	Thermosaccharophagus yellowstonensis GCA_025062195.1	GCA_025062195.1
JANXAS010000073.1_1	1		Reference
endo-β-1,4-xylanase (TcXyn10A; Theco_2775) (Xyn10A)		3.2.1.8	pubmed	Thermobacillus composti KWC4	AGA58864.1	L0EGW1	6WQW[A]
xylanase (XynA;G10)		3.2.1.8	pubmed	Thermobacillus xylanilyticus D3	CAA76420.1	O69261
xylanase (XylA)		3.2.1.8	pubmed	Thermobifida alba	CAB02654.1	P74912
endo-β-1,4-xylanase 10B (Tfu_2791) (Xyl10B = Xyn10B)		3.2.1.8	pubmed	Thermobifida fusca YX	AAZ56824.1	Q47L48
endo-β-1,4-xylanase 10A (Tfu_2923) (Xyl10A)		3.2.1.8	pubmed	Thermobifida fusca YX	AAZ56956.1	Q47KR6
xylanase C / β-1,3-1,4-glucanase (XynC) (Xyn10B)		3.2.1.8	pubmed	Thermoclostridium stercorarium	BAA82143.1	Q9XDV5
xylanase B (CELXYN;XynB)		3.2.1.8	pubmed	Thermoclostridium stercorarium F-9	BAA02069.1	P40942	2DEP[A,B]
celloxylanase (CelW;XynB) (Xyn10B)		3.2.1.8	pubmed	Thermoclostridium stercorarium NCIMB 11745	CAD48313.1	Q8GJ38
celloxylanase (CelX;XynC) (Xyn10C)		3.2.1.8	pubmed	Thermoclostridium stercorarium NCIMB 11745	CAD48314.1	Q8GJ37
xylanase 10B (Xyn10B; XynB; Cst_c07090)		3.2.1.8	pubmed	Thermoclostridium stercorarium subsp. stercorarium DSM 8532	AGI38766.1	L7VI53
					AGC67715.1
xylanase 10C (Xyn10C; Xync1; Cst_c06620)		3.2.1.8	pubmed	Thermoclostridium stercorarium subsp. stercorarium DSM 8532	AGI38724.1	L7VLT8
					AGC67677.1
xylanase 10E (Xyn10E; Cst_c04930)		3.2.1.8	pubmed	Thermoclostridium stercorarium subsp. stercorarium DSM 8532	AGI38568.1	L7VHJ6
					AGC67515.1
xylanase 10D (Xyn10D; Cst_c07550)		3.2.1.8	pubmed	Thermoclostridium stercorarium subsp. stercorarium DSM 8532	AGI38801.1	L7VM99
					AGC67759.1
endoxylanase (XynB) (Xyn10A)		3.2.1.8	pubmed	Thermopolyspora flexuosa DSM43186 / ATCC35864	CAD48748.2	Q8GMV6
					AAO97629.1
					AAO97630.1
					AAO97632.1
					AAQ80270.1
					AAQ80271.1
					AAQ80273.1
					AAS23966.1
					AAS23967.1
					AAS23969.1
					CAD48748.1
xylanase B (XynB;XylB;XTMB;TM0070) (Xyl10B)		3.2.1.8	doi	Thermotoga maritima MSB8	AAD35164.1	A0A6M4EKY0	1VBR[A,B]
					AAP97078.1	Q7WUM6	1VBU[A,B]
					AAQ01666.1	Q7WVV0
					AGL48993.1	Q9WXS5
					AHD18160.1	R4NZG5
					AKE27878.1
					NP_227886.1
					QJQ82418.1
xylanase A (XynA; Xyn10; TmXyn10; Tm0061) (Xyl10A)		3.2.1.8	pubmed	Thermotoga maritima MSB8	AAD35155.1	G4FGX6
					AGL48984.1	Q60037
					AHD18169.1
					AKE27869.1
					CAA86406.1
					NP_227877.1
xylanase A (XynA;CTN_0632)		3.2.1.8	pubmed	Thermotoga neapolitana DSM 4359	ACM22808.1	B9K775
					CAA87069.1	Q60042
xylanase B (XynB;XylB;CTN_0623)		3.2.1.8	pubmed	Thermotoga neapolitana DSM 4359	ACM22799.1	B9K766
					AAN16480.1	Q60041
					CAA90235.1	Q79C18
endo-β-1,4-xylanase 10B (Tpet_0854) (Xyl10B)		3.2.1.8	pubmed	Thermotoga petrophila RKU-1	ABQ46873.1	A5IL00	3NIY[A,B]
							3NJ3[A,B]
endo-β-1,4-xylanase (XynGMQA)		3.2.1.8	pubmed	Thermotoga sp.	UOM32507.1
xylanase A (XynA)		3.2.1.8	pubmed	Thermotoga sp. strain FjSS3-B.1	AAA90913.1	Q60044
xylanase B (XynB)		3.2.1.8	pubmed	Thermotoga sp. strain FjSS3-B.1	AAD32593.1	Q9R6T4
					AAD32593.2
xylanase C (XynC)		3.2.1.8	pubmed	Thermotoga sp. strain FjSS3-B.1	AAD32594.1	Q9WWJ9
β-1,4-xylanase (XynA)		3.2.1.8	pubmed	uncultured bacterium	AAL06078.1	Q8VPE4
xylanase (ManF-X10; MANF-X10) (partial)		3.2.1.8	doi	uncultured bacterium	ACJ48973.1	C6F417
xylanase (Xyn27) (cold-active)		3.2.1.8	doi	uncultured bacterium	ASL68670.1	A0A221C6S5
xylanase with broad specificity (AMOR_GH10A)		3.2.1.4	pubmed	uncultured bacterium	AYC81220.1	A0A3S5X3X3
		3.2.1.8	pubmed
xylanase (XynGR67)		3.2.1.8	pubmed	uncultured bacterium	ADN44274.1	E2JFA3
xylanase (Xyn10J;YS-X244) (Xyn10J)		3.2.1.8	pubmed	uncultured bacterium	ADK78237.1	G0WRA6
xylanase (XynM1)		3.2.1.8	pubmed	uncultured bacterium	QJQ84452.1	A0A6M4ET26
β-1,4-xylanase (XynA) (Xyn10A)		3.2.1.8	pubmed	uncultured bacterium	BAD80892.1	Q5NUI5
xylanase (Xyl2;Xyl01c8)		3.2.1.8	pubmed	uncultured bacterium	AEV59741.1	G9BYC2
xylanase (Xyn10N18)		3.2.1.8	pubmed	uncultured bacterium	AFJ93348.1	I2E6K7
xylanase (Xyl10B)		3.2.1.8	doi	uncultured bacterium	UKT59741.1
xylanase (SCXyl)		3.2.1.8	pubmed	uncultured bacterium	AGS42204.1	S5TC95	4K68[A,B]
xylanase (XynAS10-66)		3.2.1.8	pubmed	uncultured bacterium	AIX97010.1	A0A0A1CR80
xylanase A (Xyl-19; Xyl-ORF19)		3.2.1.8	pubmed	uncultured bacterium 35A20	AFK83737.1	K7PDC1	4HU8[A,B,C,D,E,F,G,H]
endo-β-1,4-xylanase 20 (Xyl-20; Xyl-ORF20)		3.2.1.8	pubmed	uncultured bacterium 35A20	AFK83738.1	K7PFK3
endo-β-1,4-xylanase 21 (Xyl-21; Xyl-ORF21)		3.2.1.8	pubmed	uncultured bacterium 35A20	AFK83739.1	K7PDY3
xylanase		3.2.1.8	pubmed	uncultured bacterium Contig1468_n_1482_cl	AHF26413.1	W0FNF4
xylanase		3.2.1.8	pubmed	uncultured bacterium Contig1549a	AHF23772.1	W0FLS5
xylanase		3.2.1.8	pubmed	uncultured bacterium Contig1584b	AHF24695.1	W0FNX2
xylanase		3.2.1.8	pubmed	uncultured bacterium Contig1588_n_1603_cl	AHF26303.1	W0FN15
xylanase		3.2.1.8	pubmed	uncultured bacterium Contig1753	AHF24969.1	W0FNB9
xylanase		3.2.1.8	pubmed	uncultured bacterium Contig33	AHF24999.1	W0FNE8
xylanase		3.2.1.8	pubmed	uncultured bacterium Contig52	AHF25084.1	W0FNN0
xylanase		3.2.1.8	pubmed	uncultured bacterium Contigcl_141	AHF25788.1	W0FLJ5
xylanase		3.2.1.8	pubmed	uncultured bacterium Contigcl_1771	AHF26135.1	W0FSQ4
xylanase		3.2.1.8	pubmed	uncultured bacterium Contigcl_1794	AHF26235.1	W0FSY7
xylanase		3.2.1.8	pubmed	uncultured bacterium Contigcl_22	AHF25590.1	W0FRC5
xylanase		3.2.1.8	pubmed	uncultured bacterium Contigcl_24	AHF25644.1	W0FQ73
xylanase		3.2.1.8	pubmed	uncultured bacterium Contigcl_7	AHF25484.1	W0FPS0
exo-oligoxylanase (reducing-end xylose-releasing) (XynA;XAC4249)		3.2.1.156	pubmed	Xanthomonas citri pv. citri str. 306	AAM39084.1	Q8PEU1	4PMU[A,B,C,D,E,F]
					NP_644548.1		4PMV[A,B]
endo-β-1,4-xylanase (XynB;XAC4254)		3.2.1.8	pubmed	Xanthomonas citri pv. citri str. 306	AAM39089.1	Q8PET6	4PMX[A]
					NP_644553.1		4PMY[A,B]
							4PMZ[A,B]
							4PN2[A,B]
xylanase		3.2.1.8	pubmed	Xanthomonas oryzae pv. oryzae	AAK01133.1	Q9AM28
bifunctional endo-β-1,4-xylanase / ferulic acid esterase (PRU_2728) (Xyn10D-Fae1A)		3.2.1.8	pubmed	Xylanibacter ruminicola 23	ACN78954.1	D5EY13
					ADE83639.1
multi-functionnal xylan endo-β-1,4-xylosidase and xylan endo-β-1,4-xylosidase (Xyn10A)		3.2.1.8	pubmed	Xylanibacter ruminicola D31d	AAB81559.1	Q52307
			pubmed
multi-functionnal xylan endo-β-1,4-xylosidase and xylan endo-β-1,4-xylosidase (Xyn10A)		3.2.1.8	pubmed	Xylanibacter ruminicola D31d	AAB81559.1	Q52307
			pubmed
xylanase (Xyn10B)		3.2.1.8	pubmed	Xylanimonas pachnodae	AAD54768.1	Q9RQB7
endo-β-1,4-xylanase (XynA;ZPR_3039)		3.2.1.8	pubmed	Zunongwangia profunda SM-A87	ADF53358.1	D5BHG0
Eukaryota
xylanase (XynGR40)		3.2.1.8	pubmed	Aegilops speltoides subsp. speltoides	ADN44261.1	A0A140UHL2	5AY7[A,B]
						A0A140UHN8	5D4Y[A,B]
						E2FJN9
xylanase (XlnA)		3.2.1.8	pubmed	Agaricus bisporus HORST U1	CAB05665.1	O60206
					CAB05886.1
xylanase (Egx;EgxA;Mfc) (multi-functional cellulase)		3.2.1.8	pubmed	Ampullaria crossean	AAP31839.2	B2Z4D8
					AAP31839.1	Q7Z1V6
					ACC86116.1
					AHB33335.1
xylanase II		3.2.1.8	doi	Aspergillus aculeatus	AAE62343.1	A0A1L9WG58	6Q8M[A,B]
					AAC12003.1		6Q8N[A,B]
					AAE69552.1
					CAI29149.1
xylanase (Xyl;XYL)		3.2.1.8	pubmed	Aspergillus aculeatus BCC17849	ALI87002.1	A0A0P0C6S3
FIα-xylanase (XynIa)		3.2.1.8	doi	Aspergillus aculeatus F-50	BAA25847.1	O59859
β-xylanase (AaXyn10; BO72DRAFT_514987)		3.2.1.8	pubmed	Aspergillus fijiensis CBS 313.89	RAK74985.1	A0A8G1VVX7
endo-β-1,4-xylanase (BA78_0001)		3.2.1.8	doi	Aspergillus fumigatus var. RP-2014 niveus	KEY83365.1
xylanase (XynAF0; Y699_04481)		3.2.1.8	pubmed	Aspergillus fumigatus Z5	KMK63651.1	A0A0J5Q413	6JDT[A,B]
						Q4WLG5	6JDY[A,B]
							6JDZ[A,B]
							6JE0[A,B]
							6JE1[A,B]
							6JE2[A,B]
							7WH6[A,B]
							7WH7[A,B]
							7WHA[A,B]
							7WHE[A,B]
xylanase A (XynA)		3.2.1.8	pubmed	Aspergillus kawachii	BAA03575.1	P33559
xylanase (XlnC; X34)		3.2.1.8	pubmed	Aspergillus nidulans CECT 2544	CAA90075.1	Q00177	1TA3[B]
xylanase (XlnC; X34; AN1818.2)		3.2.1.8	pubmed	Aspergillus nidulans FGSC A4	ABF50851.1	Q00177
					EAA64983.1
endo-β-1,4-xylanase (XynC;AnXyn10C) (Xyn10C)		3.2.1.8	doi	Aspergillus niger BE-2	AIC36735.1	A0A060IU57
xylanase (XynA)		3.2.1.8	pubmed	Aspergillus niger CBS 120.49 / N400	CAA03655.1
xylanase (XynA;Xyl10;XynVII;An03g00940)		3.2.1.8	pubmed	Aspergillus niger CBS 513.88	CAK38067.1	A2QFV7	4XUY[A,B]
endo-β-1,4-xylanase A (XlnA)		3.2.1.8	pubmed	Aspergillus niger DSM1957	ACJ26381.1	C5J411
xylanase (XynVII)		3.2.1.8	pubmed	Aspergillus niger E-1	BAO02699.1	U6C0R7
endo-β-1,4-xylanase A (XynA)		3.2.1.8	pubmed	Aspergillus niger IME-216	ACR83565.1	C5J411
endo-β-1,4-xylanase (AoXyn10) (Xyn10B)		3.2.1.8	pubmed	Aspergillus oryzae CICC 40186	AFP43760.1	J7FK35
xylanase F3 (XynF3)		3.2.1.8	pubmed	Aspergillus oryzae KBN616	BAB69073.1	Q96VB6
					ACJ26383.1
xylanase F1 (XynF1)		3.2.1.8	pubmed	Aspergillus oryzae KBN616	BAA75475.1	O94163
					AAO95223.1
xylanase (XynX1)		3.2.1.8	doi	Aspergillus sojae NO.3	BAA92882.1	Q9P955
xylanase 10		3.2.1.8	pubmed	Aspergillus terreus BCC129	AAY86996.1	Q4JHP5
endo-β-1,4-xylanase (AtN)		3.2.1.8	pubmed	Aspergillus terreus Li-20	AFD63136.1	H9BYX9
endo-β-1,4-β-xylanase (AuXyn10A) (Xyn10A)		3.2.1.8	pubmed	Aspergillus usamii E001	ADW20312.1	E9NSU0
endo-β-1,4-xylanase (XynII)		3.2.1.8	pubmed	Aureobasidium melanogenum ATCC 20524	BAE71410.1	Q2PGV8
endo-β-1,4-xylanase 10C (Xyl10C)		3.2.1.8	pubmed	Bispora sp. MEY-1	ACS96449.1	D0QF43	5XZO[A,B]
							5XZU[A,B]
endoxylanase (Exy1;CpaEXY1)		3.2.1.8	pubmed	Carica papaya	AAN10199.1	Q8GTJ2
					AAO95221.1
xylanase I / F (Xyl1;XylF;Xyll) (Xyn10A)		3.2.1.8	doi	Chrysosporium lucknowense C1	ACH15005.1
					AAQ38147.1
					AAQ38152.1
					ACH15010.1
xylanase (Xyl2)		3.2.1.8	pubmed	Claviceps purpurea T5	CAA76571.1	O74717
xylanase 10		3.2.1.8	pubmed	Cryptovalsa sp. BCC 7197	AAU89274.1	Q5XQ46
xylanase (TlXyn10A) (Xyn10A)		3.2.1.8	pubmed	Evansstolkia leycettana JCM12802	AOW72084.1	A0A1D8RGC9
tomatinase (Tom1;CfTom1;Clafu1|188986)		3.2.1.-	pubmed	Fulvia fulva
xylanase 1 (Xyl1; FGSG_06445)		3.2.1.8	pubmed	Fusarium graminearum PH-1	EAA78230.1
xylanase (FGSG_11487)		3.2.1.8	pubmed	Fusarium graminearum PH-1	CEF88877.1	I1S3T9
xylanase (FGSG_11304)		3.2.1.8	pubmed	Fusarium graminearum PH-1	CEF86546.1	I1S3C6
tomatinase (Tom1; FoTom1)		3.2.1.-	pubmed	Fusarium oxysporum f. sp. lycopersici	CAA10112.1	J7I9M6
					AFQ32278.1	O93976
xylanase 3 (Xyl3)		3.2.1.8	pubmed	Fusarium oxysporum f. sp. lycopersici 42-87	AAC06239.1	O59937
xylanase A / III (XynIII; FoXyn10a; FOXG_17421) (Xyn10A)		3.2.1.4	pubmed	Fusarium oxysporum f. sp. lycopersici 4287	B3A0S5.1		3U7B[A,B,C,D,E]
tomatinase (Fotoml)		3.2.1.-	doi	Fusarium oxysporum MAFF103036 RACE1	BAB88659.1	Q8TGC2
endo-β-1,4-xylanase (GtXyn10B) (Xyn10B)		3.2.1.8	pubmed	Gloeophyllum trabeum ATCC 11539	AFR33047.1	U5HTZ3
endo-β-1,4-xylanase (GtXyn10A) (Xyn10A)		3.2.1.8	pubmed	Gloeophyllum trabeum ATCC 11539	AFR33046.1	A0A059P9J8
						P84195
xylanase (GtXyn10;GLOTRDRAFT_138785)		3.2.1.8	doi	Gloeophyllum trabeum ATCC 11539 / CBS900.73	EPQ55122.1	S7Q6I2	4XX6[A,B]
endo-β-1,4-xylanase (GtXyl10G) (Xyl10G)		3.2.1.8	pubmed	Gloeophyllum trabeum KACC 43361	AEJ35165.1	F8T944
xylanase I (X-I)		3.2.1.8	pubmed	Hordeum vulgare	AAB38389.1	P93185
					AAB51668.1	P93187
					AAO95224.1
endo-β-1,4-xylanase (HiroX-I)		3.2.1.8	pubmed	Hordeum vulgare subsp. vulgare	AAK73562.1	Q94G05
					AAK73567.1	Q94G06
endo-β-1,4-xylanase (X-I)		3.2.1.8	pubmed	Hordeum vulgare subsp. vulgare BETZES	CAH60861.1	Q4H019
xylanase I (Xyn1;Xyl1)		3.2.1.8	doi	Humicola grisea var. thermoidea IFO9854	BAA19220.1	P79046
xylanase (XynC)		3.2.1.8	pubmed	Humicola insolens Y1	AGG68961.1	M4MEY9
xylanase (XynA) (alkali-tolerant)		3.2.1.8	pubmed	Humicola insolens Y1	AGG68962.1	M4MGK7
xylanase (XynB)		3.2.1.8	pubmed	Humicola insolens Y1	AGG68960.1	M4MLB5
endo-β-1,4-xylanase (Xyl;HhXyl)		3.2.1.8	pubmed	Hypothenemus hampei	ADN94682.1	E2J6M9
xylanase (McXyn10)		3.2.1.8	pubmed	Malbranchea cinnamomea S168	AGV01049.1	A0A088BC14
endo-β-1,4-xylanase (MpXyn10A) (Xyn10A)		3.2.1.8	doi	Malbranchea pulchella CFFRP-81	AIG99409.1	A0A075WJH8
xylanase (XylB)		3.2.1.8	pubmed	Naganishia adeliensis ATCC 201412 / CBS 8351 / TAE85	CAA75630.1	O13436
xylanase		3.2.1.8	doi	Naganishia albida CCY 17-4-4	CAA31109.1	P07529
xylanase B (XynB)		3.2.1.8	pubmed	Neocallimastix patriciarum	AAB30669.1	Q02290
endo-β-1,4-xylanase (XylE)		3.2.1.8	pubmed	Penicillium canescens VKPM F178	ACP27611.1	C3VEV9	4F8X[A]
endo-β-1,4-xylanase (XylA;Xyl-31)		3.2.1.8	pubmed	Penicillium canescens VKPM F178	AAV65488.1	Q5S7A8
endo-β-1,4-xylanase (Xyn)		3.2.1.8	pubmed	Penicillium chrysogenum FS010	AAS93681.1	Q6PRW6
xylanase (Xyl3; XYL-3)		3.2.1.8	pubmed	Penicillium chrysogenum P33	AXM42380.1	A0A346D5R7
xylanase (Xyl1; XYL-1)		3.2.1.8	pubmed	Penicillium chrysogenum P33	AXM42378.1	B6F253
xylanase (XylP)		3.2.1.8	pubmed	Penicillium chrysogenum Q176	AAA16427.1	P29417
						Q2PS23
endo-β-1,4-xylanase (XynB)		3.2.1.8	pubmed	Penicillium citrinum FERM P-15944 / MU-4	BAG12101.1	B1B533
xylanase A (XynA) (partial)		3.2.1.8	pubmed	Penicillium simplicissimum BT2246	AAC23574.1	P56588	1B30[A]
							1B31[A]
							1B3V[A]
							1B3W[A]
							1B3X[A]
							1B3Y[A]
							1B3Z[A]
							1BG4[A]
endo-β-1,4-xylanase C (XynC;PcXynC)		3.2.1.8	pubmed	Phanerochaete chrysosporium BKM-F-1767	AEK97221.1	G0ZCU2
endo-β-1,4-xylanase C (XynC-1)		3.2.1.8	doi	Phanerochaete chrysosporium RP78 / ME446	ABZ88799.1	B7SIW2
endo-β-1,4-xylanase A (XynA;XynA-1)		3.2.1.8	pubmed	Phanerochaete chrysosporium RP78 / ME446	AAG44993.1	Q9HEZ1
					AAG44992.1	Q9HEZ2
					ABZ88797.1
					AEK97220.1
xylanase (XYN10G5)		3.2.1.8	doi	Phialophora sp. G5 / CGMCC 3328	ADZ99358.1	F2VRY7
xylanase B (XynB) (Xyn10B)		3.2.1.8	pubmed	Polyplastron multivesiculatum	CAB65753.1	Q9U0G1
xylan endotransglycosylase / endo-β-1,4-xylanase (PttXyn10A) (Xyn10A)		3.2.1.8	pubmed	Populus tremula x Populus tremuloides	AAX33301.1	Q5BMA5
		2.4.2.-	pubmed
endo-β-1,4-xylanase (PpXyl10A) (Xyl10A)		3.2.1.8	pubmed	Postia placenta Mad-698-R	XP_002470423.1	B8P420
					ADH51732.1	D7REW5
xylanase (Xyl2;Xyn33)		3.2.1.8	pubmed	Pyricularia grisea KEN60-19	AAC41684.1	Q01176
endo-β-1,4-xylanase (Xyl6;MG02245.4;MGG_02245)		3.2.1.8	pubmed	Pyricularia oryzae 70-15	AAM95237.1	G4MPQ7
					XP_365543.1	Q8NJ73
xylanase		3.2.1.8	pubmed	Rasamsonia emersonii IMI 392299	CAD34597.1
xylanase (Xyn-1;Xyn-I)		3.2.1.8	pubmed	Rhizopus arrhizus NRRL 29086	AHF72523.1	W0HFK8
endoxylanase (xynSOS; g9427; BHQ10_009513)		3.2.1.8	pubmed	Talaromyces amestolkiae CIB	RAO73501.1	A0A364LCP8
endo-β-1,4-xylanase D (XynD)		3.2.1.8	pubmed	Talaromyces funiculosus 8/403	CAG25554.1	Q5ZNB1
endo-β-1,4-xylanase 10A (Xyl10A)		3.2.1.8	pubmed	Talaromyces pinophilus CF-2612	BAN82655.1	T2HRP0
endo-β-1,4-xylanase A (XynA)		3.2.1.8	pubmed	Talaromyces purpureogenus MYA-38	AAF71268.1	Q9P8J1
xylanase A (XynA;XYLI;Xyn;TaXyn) (Xyn10A)		3.2.1.8	pubmed	Thermoascus aurantiacus IMI 216529	CAB65468.1	P23360	1FXM[A]
					AAF24127.1		1GOK[A]
							1GOM[A]
							1GOO[A]
							1GOQ[A]
							1GOR[A]
							1I1W[A]
							1I1X[A]
							1K6A[A]
							1TAX[A]
							1TIX[A]
							1TUX[A]
							2BNJ[A]
							3NYD[A,B]
							3O2L[A]
							4BS0[A,B]
							7K4P[A,B]
							7K4Q[A,B]
							7K4R[A]
							7K4S[A]
							7K4T[A]
							7K4V[A]
							7K4W[A]
							7K4X[A,B]
							7K4Y[A]
							7K4Z[A]
xylanase (TcXyn10A)		3.2.1.8	pubmed	Thermoascus crustaceus JCM12803	AYP00030.1	A0A3G2WJY4
xylanase (Xyn2;SfXyn2;Xyl3;MYCTH_112050)		3.2.1.8	doi	Thermothelomyces thermophilus ATCC 42464	AEO60457.1	G2QJ91
xylanase (Xyl4;MYCTH_116553)		3.2.1.8	pubmed	Thermothelomyces thermophilus ATCC 42464	AEO58598.1	G2QGN6
xylanase (THITE_2117649)		3.2.1.8	pubmed	Thermothielavioides terrestris NRRL 8126	AEO68222.1	G2R8G4
endoxylanase (Ex1)		3.2.1.8	doi	Trichoderma pseudokoningii K9301 (CCTCC M 2010223)	ABY71931.1	B0FXL9
xylanase III (XYN III;Xyn3)		3.2.1.8	doi	Trichoderma reesei PC-3-7	BAA89465.2	G0RA32	4XV0[A]
					BAA89465.1	Q9P973
endo-β-1,4-xylanase (Xyl726;Contig00726)		3.2.1.8	pubmed	uncultured symbiotic protist of Coptotermes formosanus	AFG19441.1	H9TEB8
xylanase II (XynII)		3.2.1.8	pubmed	Volvariella volvacea Vv14	AHA59264.1	V5LY57
xylanase (Xyn1; XYL) (tapetum-specific)		3.2.1.8	pubmed	Zea mays	AAC77919.1	Q9ZTB8
					AAF70549.1
					AAO95229.1
unclassified
multidomain ferulic acid esterase-arabinofuranosidase-xylanase		3.2.1.8	pubmed	anaerobic digester metagenome	DAC80243.1
endo-β-1,4-xylanase (CapGH10; PBMDCECB_09513)		3.2.1.8	pubmed	metagenome	UMW87592.1		7JVI[A,B]
xylanase (Pm25; BN138_224)		3.2.1.8	pubmed	termite gut metagenome	CCO21036.1	S0DFK9
			pubmed		CCO21110.1
					CCO21121.1
					CCO21155.1
					CCO21208.1
					CCO21291.1
					CCO21321.1
xylanase (Pm25; BN138_224)		3.2.1.8	pubmed	termite gut metagenome	CCO21036.1	S0DFK9
			pubmed		CCO21110.1
					CCO21121.1
					CCO21155.1
					CCO21208.1
					CCO21291.1
					CCO21321.1
xylanase (Pm12;BN138_228)		3.2.1.8	pubmed	termite gut metagenome	CCO21040.1	S0DDW7
					CCO21106.1
					CCO21151.1
					CCO21204.1
					CCO21212.1
					CCO21269.1
					CCO21287.1
					CCO21317.1
β-1,4-xylanase (PW-Xyl8)		3.2.1.8	pubmed	uncultured microorganism	QQZ02657.1	A0A7U1BNB1
β-1,4-xylanase (PW-Xyl10)		3.2.1.8	pubmed	uncultured microorganism	QQZ02659.1	A0A7U1BNE3
β-1,4-xylanase (PW-Xyl39)		3.2.1.8	pubmed	uncultured microorganism	QQZ02688.1	A0A7U1BND4
β-1,4-xylanase (PW-Xyl7)		3.2.1.8	pubmed	uncultured microorganism	QQZ02656.1	A0A7U1BNB3
β-1,4-xylanase (PW-Xyl20)		3.2.1.8	pubmed	uncultured microorganism	QQZ02669.1	A0A7U1BNC6
β-1,4-xylanase (PW-Xyl13)		3.2.1.8	pubmed	uncultured microorganism	QQZ02662.1	A0A7U1GK30
β-1,4-xylanase (PW-Xyl14)		3.2.1.8	pubmed	uncultured microorganism	QQZ02663.1	A0A7U1GJS4
β-1,4-xylanase (PW-Xyl15)		3.2.1.8	pubmed	uncultured microorganism	QQZ02664.1	A0A7U1GKN0
β-1,4-xylanase (PW-Xyl37)		3.2.1.8	pubmed	uncultured microorganism	QQZ02686.1	A0A7U1BND5
β-1,4-xylanase (PW-Xyl12)		3.2.1.8	pubmed	uncultured microorganism	QQZ02661.1	A0A7U1GJU2
β-1,4-xylanase (PW-Xyl17)		3.2.1.8	pubmed	uncultured microorganism	QQZ02666.1	A0A7U1BND3
β-1,4-xylanase (PW-Xyl9)		3.2.1.8	pubmed	uncultured microorganism	QQZ02658.1	A0A7U1BNB2
β-1,4-xylanase (PW-Xyl11)		3.2.1.8	pubmed	uncultured microorganism	QQZ02660.1	A0A7U1GK67
β-1,4-xylanase (PW-Xyl5)		3.2.1.8	pubmed	uncultured microorganism	QQZ02654.1	A0A7U1BNC0
β-1,4-xylanase (PW-Xyl4)		3.2.1.8	pubmed	uncultured microorganism	QQZ02653.1	A0A7U1BNB0
xylanase (Xyln-SH1)		3.2.1.8	pubmed	uncultured microorganism	AEW47914.1	I3PG99
xylanase A (Xyn-b39)		3.2.1.8	pubmed	uncultured microorganism	AEI17090.1	I6M1A2
endo-β-1,4-xylanase (UmXyn10A) (Xyn10A)		3.2.1.8	pubmed	uncultured microorganism	ABL73883.1	A1YPP6
xylanase (Xyn10CD18)		3.2.1.8	pubmed	uncultured microorganism	AHN13642.1	X2G6N2
xylanase (Xyn-2; CM1; XylCM1)		3.2.1.8	pubmed	uncultured organism	ARI46377.1	A0A1W5YNV2
multimodular xylanase		3.2.1.8	pubmed	uncultured organism	ADD61481.1	D9ZDS7
			pubmed		ADD61487.1
multimodular xylanase		3.2.1.8	pubmed	uncultured organism	ADD61481.1	D9ZDS7
			pubmed		ADD61487.1
SARM_0045 / 1029836_109780 / TW-25		3.2.1.8	pubmed	uncultured organism	ADX05716.1	E9NSM1
SARM_0040 / 863328_183390 / TW-26		3.2.1.8	pubmed	uncultured organism	ADX05711.1	E9NSL6
SARM_0037 / 797777_44300 / TW-5		3.2.1.8	pubmed	uncultured organism	ADX05708.1	E9NSL3
SARM_0029 / 479070_59950 / TW-30		3.2.1.8	pubmed	uncultured organism	ADX05700.1	E9NSK5
SARM_0028 / 459624_17850 / TW-37		3.2.1.8	pubmed	uncultured organism	ADX05699.1	E9NSK4
SARM_0008 / 3811766_163670 / TW-8		3.2.1.8	pubmed	uncultured organism	ADX05679.1	E9NSI4
SARM_0006 / 3769986_25130 / TW-35		3.2.1.8	pubmed	uncultured organism	ADX05677.1	E9NSI2
SARM_0003 / 3663344_18020 / TW-23		3.2.1.8	pubmed	uncultured organism	ADX05674.1	E9NSH9
endo-β-1,4-glucanase (SARM_0080 / 0_04883 / MH-8)		3.2.1.4	pubmed	uncultured organism	ADX05750.1	E9NSQ5
SARM_0074 / 3789863_192950 / TW-24		3.2.1.8	pubmed	uncultured organism	QJT73076.1	A0A7S5T5H5
					ADX05745.1	E9NSQ0
SARM_0049 / 1193295_25130 / TW-61		3.2.1.8	pubmed	uncultured organism	ADX05720.1	E9NSM5
SARM_0041 / 965054_159240 / TW-32		3.2.1.8	pubmed	uncultured organism	ADX05712.1	E9NSL7
SARM_0023 / 4390790_170590 / TW-9		3.2.1.8	pubmed	uncultured organism	ADX05694.1	E9NSJ9
SARM_0021 / 4219220_193310 / TW-21		3.2.1.8	pubmed	uncultured organism	ADX05692.1	E9NSJ7
endo-β-1,4-glucanase (SARM_0012 / 3871318_57350 / TW-34)		3.2.1.4	pubmed	uncultured organism	ADX05683.1	E9NSI8
SARM_0010 / 3871318_55920 / TW-31		3.2.1.8	pubmed	uncultured organism	ADX05681.1	E9NSI6
xylanase (AWS-2x)		3.2.1.8	pubmed	uncultured organism	ADZ76537.1	F4ZME5
xylanase (XynH)		3.2.1.8	pubmed	uncultured organism	AAW55667.1	Q5I2C6
xylanase (XynA) (partial)		3.2.1.8	pubmed	uncultured organism	AGC54685.2	L7UY53	8HKG[A,B]
					AGC54685.1
xylosidase (c3_2)		3.2.1.37	pubmed	uncultured organism	AGU09747.1	T1W4A7
endo-β-1,4-xylanase (c14_1; c86_3)		3.2.1.8	pubmed	uncultured organism	AGU10052.1
					AGU12099.1
endo-β-1,4-xylanase (c24_3)		3.2.1.8	pubmed	uncultured organism	AGU10351.1
endo-β-1,4-xylanase (c78_3)		3.2.1.8	pubmed	uncultured organism	AGU11848.1	T1WAK0
xylan endo-β-1,4-xylosidase (c87_10)		3.2.1.8	pubmed	uncultured organism	AGU12138.1	T1WBE4
xylan endo-β-1,4-xylosidase (c91_2)		3.2.1.8	pubmed	uncultured organism	AGU12220.1	T1WDD7
endo-β-1,4-xylanase 10K (Xyn10K) (thermostable)		3.2.1.8	doi	uncultured organism	AHG52958.1	W0NTU5

## Sheet: Supplementary Table 5
Supplementary Table S5. Raw data used for Supplementary Figure S3.
Absorbance (570 nm)	Without TEV Protease	With TEV Protease
Empty Vector Control, replicate 1	0.002	0.005
Empty Vector Control, replicate 2	0.004	0
Empty Vector Control, replicate 3	0.004	0.006
Fsa02490Xyn, replicate 1	0.339	0.329
Fsa02490Xyn, replicate 2	0.341	0.403
Fsa02490Xyn, replicate 3	0.418	0.392
Reducing sugars (µmol)	Without TEV Protease	With TEV Protease
Empty Vector Control, replicate 1	0.0326059	0.0364121
Empty Vector Control, replicate 2	0.0351434	0.0300685
Empty Vector Control, replicate 3	0.0351434	0.0376808
Fsa02490Xyn, replicate 1	0.460162	0.447475
Fsa02490Xyn, replicate 2	0.4627	0.54136
Fsa02490Xyn, replicate 3	0.560391	0.527404
Reducing sugars (µmol) mean	Without TEV Protease	With TEV Protease
Empty Vector Control	0.0342976	0.0347205
Fsa02490Xyn	0.494418	0.505413
Reducing sugars (µmol) standard deviation	Without TEV Protease	With TEV Protease
Empty Vector Control, replicate 3	0.00146498	0.00407834
Fsa02490Xyn	0.0571485	0.0506586
p-value (against empty vector control)	Without TEV Protease	With TEV Protease
Fsa02490Xyn	0.00253977	0.00182831
p-value (against treated/untreated)	Without TEV Protease	With TEV Protease
Fsa02490Xyn	0.407759	0.407759

## Sheet: Supplementary Table 6
Supplementary Table S6. Raw data used for Supplementary Figure S4.
	Substrate concentration (mM)
Absorbance (405 nm)	20	10	5	2.5	1.25	0.625
Fsa02490Xyn, replicate 1	3.453	3.627	3.402	2.965	1.893	1.015
Fsa02490Xyn, replicate 2	3.88	3.717	3.437	2.903	1.795	0.958
Fsa02490Xyn, replicate 3	3.889	3.574	3.399	2.875	1.708	0.899
	Substrate concentration (mM)
para-nitrophenol (µg/ml)	20	10	5	2.5	1.25	0.625
Fsa02490Xyn, replicate 1	1380.68	1450.28	1360.28	1185.48	756.68	405.48
Fsa02490Xyn, replicate 2	1551.48	1486.28	1374.28	1160.68	717.48	382.68
Fsa02490Xyn, replicate 3	1555.08	1429.08	1359.08	1149.48	682.68	359.08
	Substrate concentration (mM)
para-nitrophenol (µg/ml) mean	20	10	5	2.5	1.25	0.625
Fsa02490Xyn	1495.75	1455.21	1364.55	1165.21	718.947	382.413
	Substrate concentration (mM)
para-nitrophenol (µg/ml) standard deviation	20	10	5	2.5	1.25	0.625
Fsa02490Xyn	99.6669	28.9174	8.45064	18.4232	37.0218	23.2011
	Substrate concentration (mM)
para-nitrophenol (µg/L)	20	10	5	2.5	1.25	0.625
Fsa02490Xyn	1.49575e+06	1.45521e+06	1.36455e+06	1.16521e+06	718947	382413
	Substrate concentration (mM)
para-nitrophenol (µM)	20	10	5	2.5	1.25	0.625
Fsa02490Xyn	10752.3	10460.9	9809.12	8376.2	5168.19	2749
	Substrate concentration (mM)
para-nitrophenol (µM/min)	20	10	5	2.5	1.25	0.625
Fsa02490Xyn	977.478	950.989	891.738	761.473	469.835	249.909
	1/Substrate concentration (mM)
1/(para-nitrophenol (µM/min))	0.05	0.1	0.2	0.4	0.8	1.6
Fsa02490Xyn	0.00102304	0.00105154	0.00112141	0.00131324	0.00212841	0.00400146

## Sheet: Supplementary Table 7
Supplementary Table S7. Raw data used for Supplementary Figure S5.
	Temperature (°C)
Absorbance (570 nm)	4	20	30	40	50	60	70	80	90	100	110	120
Empty Vector Control, replicate 1	0.002	0.005	0.004	0.003	0.003	0.004	0.003	0.005	0.004	0.009	-0.001	0.001
Empty Vector Control, replicate 2	0	0.002	0.004	0.002	0.002	0.002	0.001	0.005	0.005	0.008	0.002	0
Empty Vector Control, replicate 3	0.005	0.003	0.005	0.003	0.003	0.003	0.002	0.006	0.004	0.014	0.012	0.001
Fsa02490Xyn, replicate 1	0.006	0.01	0.032	0.078	0.139	0.172	0.381	0.412	0.553	0.51	0.104	0.011
Fsa02490Xyn, replicate 2	0.01	0.013	0.036	0.08	0.159	0.166	0.383	0.436	0.563	0.537	0.115	0.018
Fsa02490Xyn, replicate 3	0.009	0.012	0.038	0.085	0.161	0.17	0.381	0.479	0.586	0.575	0.097	0.015
Reducing sugars (µmol)	3	3.5	4	4.5	5	5.5	6	6.5	7	7.5	8	8.5
Empty Vector Control, replicate 1	0.0326059	0.0364121	0.0351434	0.0338747	0.0338747	0.0351434	0.0338747	0.0364121	0.0351434	0.0414869	0.0287998	0.0313372
Empty Vector Control, replicate 2	0.0300685	0.0326059	0.0351434	0.0326059	0.0326059	0.0326059	0.0313372	0.0364121	0.0364121	0.0402182	0.0326059	0.0300685
Empty Vector Control, replicate 3	0.0364121	0.0338747	0.0364121	0.0338747	0.0338747	0.0338747	0.0326059	0.0376808	0.0351434	0.0478305	0.0452931	0.0313372
Fsa02490Xyn, replicate 1	0.0376808	0.0427556	0.0706673	0.129028	0.20642	0.248287	0.513448	0.552778	0.731667	0.677112	0.162015	0.0440244
Fsa02490Xyn, replicate 2	0.0427556	0.0465618	0.0757422	0.131566	0.231794	0.240675	0.515986	0.583228	0.744354	0.711368	0.175971	0.0529054
Fsa02490Xyn, replicate 3	0.0414869	0.0452931	0.0782796	0.137909	0.234331	0.24575	0.513448	0.637782	0.773535	0.759579	0.153134	0.0490992
Reducing sugars (µmol) mean	3	3.5	4	4.5	5	5.5	6	6.5	7	7.5	8	8.5
Empty Vector Control	0.0330288	0.0342976	0.0355663	0.0334517	0.0334517	0.0338747	0.0326059	0.036835	0.0355663	0.0431786	0.0355663	0.0309143
Fsa02490Xyn	0.0406411	0.0448702	0.0748964	0.132834	0.224182	0.244904	0.514294	0.591263	0.749852	0.71602	0.163706	0.0486763
Reducing sugars (µmol) standard deviation	3	3.5	4	4.5	5	5.5	6	6.5	7	7.5	8	8.5
Empty Vector Control, replicate 3	0.00319286	0.00193799	0.000732492	0.000732492	0.000732492	0.00126871	0.00126871	0.000732492	0.000732492	0.00407834	0.00863595	0.000732492
Fsa02490Xyn	0.00264104	0.00193799	0.00387598	0.00457441	0.0154346	0.00387598	0.00146498	0.0430678	0.0214684	0.0414295	0.011512	0.00445558
p-value	3	3.5	4	4.5	5	5.5	6	6.5	7	7.5	8	8.5
Fsa02490Xyn	0.0175677	0.00130435	0.00122243	0.000267457	0.00106689	1.2551e-05	1.30165e-10	0.00100011	0.000148299	0.000574095	8.42272e-05	0.00908403
